# Supplementary material for: Evaluating the Clinical Success of Clear Aligners for Rotational Tooth Movements in Adult Patients: A Systematic Review
Source: Dent J (Basel). 2025 Sep 24;13(10):440. doi: 10.3390/dj13100440 (PMC12564582; doi:10.3390/dj13100440)
Supplement: Supplementary file 1 [file dentistry-13-00440-s001.zip]

Archive with 1 entries (1 files):
- dentistry-3841059-supplementary.pdf
